# Supplementary material for: The pregnancy outcomes of patients with rudimentary uterine horn: A 30-year experience
Source: PLoS One. 2019 Jan 25;14(1):e0210788. doi: 10.1371/journal.pone.0210788 (PMC6347212; doi:10.1371/journal.pone.0210788)
Supplement: S1 Table — (XLSX) [file pone.0210788.s001.xlsx]

## Sheet: data
case	RHP	age	G	P	diagnosis before pregnancy	ipsilateral renal agenesis	communicating	infertility	breech presentation	oligohydramnios	neonatal malformation(foot inversion)	SGA	PROM	preterm delivery	term delivery	abortion time	rupture	cavity	abnormal gestational history	surgery history	gestational age	gestational age>12weeks	abdominal pain	vaginal bleeding	intraabdominal hemorrhage	volumn of hemorrhage	weight of newborn	size of rudimentary horn	blood transfusion	volumn of blood transfusion	shock
1	yes	31	1	0	no	no	no	no							no	>12weeks	yes	yes	no	no	17	yes	yes	no	yes	3000			yes		yes
2	yes	32	1	0	yes	not mentioned	no	yes							no	<12weeks	no	yes	no	no	8	no	no	no	no			5.5*4.3cm	no		no
3	yes	27	1	0	no	no	no	no							no	>12weeks	yes	yes	no	no	14	yes	yes	no	yes	2000		7*5.5	yes	1600	yes
4	yes	24	1	0	no	no	no	no							no	<12weeks	no	yes	no	no	7	no	no	no	no			6	no		no
5	yes	29	2	1	no	not mentioned	no	no							no	<12weeks	no	yes	no	no	10	no	no	yes	no			4	no		no
6	yes	26	3	1	no	no	yes	no							no	>12weeks	yes	yes	no	no	23	yes	yes	no	yes	2500		10	yes	800	yes
7	yes	25	2	0	no	not mentioned	no	no							no	>12weeks	yes	yes	no	no	14	yes	yes	no	yes	3000		4*5	yes	1200	yes
8	yes	27	2	0	no	no	yes	no						yes	no	<12weeks	yes	yes	no	no	33	yes	yes	no	no			5*4*3	no		no
9	yes	23	2	0	no	yes	yes	no							no	>12weeks	yes	yes	no	no	24		yes	no	yes	not mentioned			no		no
10	yes	26	1	0	no	not mentioned	yes	no							no	<12weeks	yes	yes	no	no	10	no	yes	yes	yes	not mentioned		5*4	no		no
11	yes	29	2	0	no	yes	no	no							no	<12weeks	no	yes	no	no	9	no	no	no	no			4	no		no
12	no	29	2	0	no	not mentioned	not mentioned	no	yes	no	no	no	no	no	yes			not mentioned	no	no	41		no	no	no				no		no
13	no	32	2	0	yes	not mentioned	no	yes	no	no	no	no	no	no	yes			not mentioned	no	no	39		no	no	no		3070		no		no
14	no	28	2	0	no	not mentioned	not mentioned	no	yes	yes	no	yes	no	no	yes			not mentioned	yes	no	38		no	no	no		2470	3*2*2	no		no
15	no	27	1	0	yes	not mentioned	no	yes	no	no	no	no	no	no	yes			not mentioned	no	no	39		no	no	no		4190	2*2	no		no
16	no	29	1	0	yes	yes	no	no	no	yes	no	no	no	no	yes			not mentioned	no	yes	39		no	no	no		2620	4*5*3	no		no
17	no	30	1	1	yes	no	no	yes	no	no	no	no	yes	yes	no			no	no	no	30		no	no	no		1150	2*3*4	no		no
18	no	27	2	0	yes	yes	yes	no	no	no	no	no	no	no	yes			yes	yes	yes	37		yes	no	no		2630		no		no
19	no	34	1	0	yes	yes	no	yes	no	no	yes	no	no	no	yes			yes	no	yes	38		no	no	no		2770	5	no		no
20	no	28	2	0	yes	not mentioned	no	no	no	no	no	no	no	no	yes			no	yes	no	38		no	no	no		2800	6*4	no		no
21	no	31	3	1	yes	yes	no	no	yes	no	no	no	no	no	yes			yes	no	yes	39		no	no	no		3370	4*5	no		no
22	no	26	1	0	yes	not mentioned	no	no	yes	no	no	no	yes	no	yes			yes	no	no	38		no	no	no		3230	4*3	no		no
23	no	26	1	0	yes	no	no	no	no	no	no	no	no	no	yes			not mentioned	no	no	41		no	no	no		3460	2*3	no		no
24	no	30	2	0	yes	no	not mentioned	yes	yes	no	no	no	no	no	yes			not mentioned	yes	yes	38		yes	no	no		3150	2*1	no		no
25	no	31	1	0	yes	no	not mentioned	yes	no	no	no	no	no	no	yes			not mentioned	no	yes	39		no	no	no		2790		no		no
26	no	38	1	0	yes	not mentioned	no	yes	yes	no	no	no	no	yes	yes			no	no	yes	37		no	no	no		3450	2*1	no		no
